# Supplementary material for: Population Genetic Analysis of Six Chinese Indigenous Pig Meta-Populations Based on Geographically Isolated Regions
Source: Animals (Basel). 2023 Apr 18;13(8):1396. doi: 10.3390/ani13081396 (PMC10135051; doi:10.3390/ani13081396)
Supplement: Supplementary file 1 [file animals-13-01396-s001.zip]

Archive with 1 entries (1 files):
- Table S1. Breeds information.xlsx
