# Supplementary material for: Population Genetic Analysis of Six Chinese Indigenous Pig Meta-Populations Based on Geographically Isolated Regions
Source: Animals (Basel). 2023 Apr 18;13(8):1396. doi: 10.3390/ani13081396 (PMC10135051; doi:10.3390/ani13081396)
Supplement: Supplementary file 1 [file animals-13-01396-s001.zip › Table S1. Breeds information.xlsx]

## Sheet: Geographical location
Meta-population (Geographical location)	Meta-population (Climate)	Individual	Population	Population name
SC	SR	CNWZ_1_J	CNWZ	Wuzhishan pig
SC	SR	CNWZ_10_J	CNWZ	Wuzhishan pig
SC	SR	CNWZ_11_J	CNWZ	Wuzhishan pig
SC	SR	CNWZ_12_J	CNWZ	Wuzhishan pig
SC	SR	CNWZ_13_J	CNWZ	Wuzhishan pig
SC	SR	CNWZ_14_J	CNWZ	Wuzhishan pig
SC	SR	CNWZ_15_J	CNWZ	Wuzhishan pig
SC	SR	CNWZ_16_J	CNWZ	Wuzhishan pig
SC	SR	CNWZ_2_J	CNWZ	Wuzhishan pig
SC	SR	CNWZ_3_J	CNWZ	Wuzhishan pig
SC	SR	CNWZ_4_J	CNWZ	Wuzhishan pig
SC	SR	CNWZ_5_J	CNWZ	Wuzhishan pig
SC	SR	CNWZ_6_J	CNWZ	Wuzhishan pig
SC	SR	CNWZ_7_J	CNWZ	Wuzhishan pig
SC	SR	CNWZ_8_J	CNWZ	Wuzhishan pig
SC	SR	CNWZ_9_J	CNWZ	Wuzhishan pig
SWC	SR	CNDN_10_J	CNDN	Diannanxiaoer pig
SWC	SR	CNDN_11_J	CNDN	Diannanxiaoer pig
SWC	SR	CNDN_13_J	CNDN	Diannanxiaoer pig
SWC	SR	CNDN_14_J	CNDN	Diannanxiaoer pig
SWC	SR	CNDN_15_J	CNDN	Diannanxiaoer pig
SWC	SR	CNDN_2_J	CNDN	Diannanxiaoer pig
SWC	SR	CNDN_3_J	CNDN	Diannanxiaoer pig
SWC	SR	CNDN_4_J	CNDN	Diannanxiaoer pig
SWC	SR	CNDN_5_J	CNDN	Diannanxiaoer pig
SWC	SR	CNDN_6_J	CNDN	Diannanxiaoer pig
SWC	SR	CNDN_7_J	CNDN	Diannanxiaoer pig
SWC	SR	CNDN_8_J	CNDN	Diannanxiaoer pig
SWC	SR	CNDN_9_J	CNDN	Diannanxiaoer pig
SC	SR	CNLU_1_J	CNLU	Luchuan pig
SC	SR	CNLU_10_J	CNLU	Luchuan pig
SC	SR	CNLU_11_J	CNLU	Luchuan pig
SC	SR	CNLU_12_J	CNLU	Luchuan pig
SC	SR	CNLU_13_J	CNLU	Luchuan pig
SC	SR	CNLU_14_J	CNLU	Luchuan pig
SC	SR	CNLU_15_J	CNLU	Luchuan pig
SC	SR	CNLU_16_J	CNLU	Luchuan pig
SC	SR	CNLU_17_J	CNLU	Luchuan pig
SC	SR	CNLU_18_J	CNLU	Luchuan pig
SC	SR	CNLU_2_J	CNLU	Luchuan pig
SC	SR	CNLU_3_J	CNLU	Luchuan pig
SC	SR	CNLU_4_J	CNLU	Luchuan pig
SC	SR	CNLU_5_J	CNLU	Luchuan pig
SC	SR	CNLU_6_J	CNLU	Luchuan pig
SC	SR	CNLU_7_J	CNLU	Luchuan pig
SC	SR	CNLU_8_J	CNLU	Luchuan pig
SC	SR	CNLU_9_J	CNLU	Luchuan pig
SC	SR	CNDH_1_J	CNDH	Guangdongdahuabai pig
SC	SR	CNDH_10_J	CNDH	Guangdongdahuabai pig
SC	SR	CNDH_11_J	CNDH	Guangdongdahuabai pig
SC	SR	CNDH_12_J	CNDH	Guangdongdahuabai pig
SC	SR	CNDH_13_J	CNDH	Guangdongdahuabai pig
SC	SR	CNDH_14_J	CNDH	Guangdongdahuabai pig
SC	SR	CNDH_15_J	CNDH	Guangdongdahuabai pig
SC	SR	CNDH_16_J	CNDH	Guangdongdahuabai pig
SC	SR	CNDH_2_J	CNDH	Guangdongdahuabai pig
SC	SR	CNDH_3_J	CNDH	Guangdongdahuabai pig
SC	SR	CNDH_4_J	CNDH	Guangdongdahuabai pig
SC	SR	CNDH_5_J	CNDH	Guangdongdahuabai pig
SC	SR	CNDH_6_J	CNDH	Guangdongdahuabai pig
SC	SR	CNDH_7_J	CNDH	Guangdongdahuabai pig
SC	SR	CNDH_8_J	CNDH	Guangdongdahuabai pig
SC	SR	CNDH_9_J	CNDH	Guangdongdahuabai pig
SC	SR	CNLT_1_W	CNLT	Lantang pig
SC	SR	CNLT_10_W	CNLT	Lantang pig
SC	SR	CNLT_11_W	CNLT	Lantang pig
SC	SR	CNLT_12_W	CNLT	Lantang pig
SC	SR	CNLT_13_W	CNLT	Lantang pig
SC	SR	CNLT_14_W	CNLT	Lantang pig
SC	SR	CNLT_15_W	CNLT	Lantang pig
SC	SR	CNLT_16_W	CNLT	Lantang pig
SC	SR	CNLT_17_W	CNLT	Lantang pig
SC	SR	CNLT_18_W	CNLT	Lantang pig
SC	SR	CNLT_19_W	CNLT	Lantang pig
SC	SR	CNLT_2_W	CNLT	Lantang pig
SC	SR	CNLT_20_W	CNLT	Lantang pig
SC	SR	CNLT_3_W	CNLT	Lantang pig
SC	SR	CNLT_4_W	CNLT	Lantang pig
SC	SR	CNLT_5_W	CNLT	Lantang pig
SC	SR	CNLT_6_W	CNLT	Lantang pig
SC	SR	CNLT_7_W	CNLT	Lantang pig
SC	SR	CNLT_8_W	CNLT	Lantang pig
SC	SR	CNLT_9_W	CNLT	Lantang pig
SC	SR	CNBX_1_J	CNBX	Bamaxiang pig
SC	SR	CNBX_10_J	CNBX	Bamaxiang pig
SC	SR	CNBX_11_J	CNBX	Bamaxiang pig
SC	SR	CNBX_12_J	CNBX	Bamaxiang pig
SC	SR	CNBX_13_J	CNBX	Bamaxiang pig
SC	SR	CNBX_14_J	CNBX	Bamaxiang pig
SC	SR	CNBX_15_J	CNBX	Bamaxiang pig
SC	SR	CNBX_16_J	CNBX	Bamaxiang pig
SC	SR	CNBX_2_J	CNBX	Bamaxiang pig
SC	SR	CNBX_3_J	CNBX	Bamaxiang pig
SC	SR	CNBX_4_J	CNBX	Bamaxiang pig
SC	SR	CNBX_5_J	CNBX	Bamaxiang pig
SC	SR	CNBX_6_J	CNBX	Bamaxiang pig
SC	SR	CNBX_7_J	CNBX	Bamaxiang pig
SC	SR	CNBX_8_J	CNBX	Bamaxiang pig
SC	SR	CNBX_9_J	CNBX	Bamaxiang pig
SWC	SR	CNMG_1_J	CNMG	Mingguangxiaoer pig
SWC	SR	CNMG_10_J	CNMG	Mingguangxiaoer pig
SWC	SR	CNMG_11_J	CNMG	Mingguangxiaoer pig
SWC	SR	CNMG_12_J	CNMG	Mingguangxiaoer pig
SWC	SR	CNMG_13_J	CNMG	Mingguangxiaoer pig
SWC	SR	CNMG_14_J	CNMG	Mingguangxiaoer pig
SWC	SR	CNMG_15_J	CNMG	Mingguangxiaoer pig
SWC	SR	CNMG_16_J	CNMG	Mingguangxiaoer pig
SWC	SR	CNMG_2_J	CNMG	Mingguangxiaoer pig
SWC	SR	CNMG_3_J	CNMG	Mingguangxiaoer pig
SWC	SR	CNMG_4_J	CNMG	Mingguangxiaoer pig
SWC	SR	CNMG_5_J	CNMG	Mingguangxiaoer pig
SWC	SR	CNMG_6_J	CNMG	Mingguangxiaoer pig
SWC	SR	CNMG_7_J	CNMG	Mingguangxiaoer pig
SWC	SR	CNMG_8_J	CNMG	Mingguangxiaoer pig
SWC	SR	CNMG_9_J	CNMG	Mingguangxiaoer pig
SWC	NA	CNCJ_1_J	CNCJ	Congjiangxiang pig
SWC	NA	CNCJ_10_J	CNCJ	Congjiangxiang pig
SWC	NA	CNCJ_11_J	CNCJ	Congjiangxiang pig
SWC	NA	CNCJ_12_J	CNCJ	Congjiangxiang pig
SWC	NA	CNCJ_13_J	CNCJ	Congjiangxiang pig
SWC	NA	CNCJ_14_J	CNCJ	Congjiangxiang pig
SWC	NA	CNCJ_15_J	CNCJ	Congjiangxiang pig
SWC	NA	CNCJ_16_J	CNCJ	Congjiangxiang pig
SWC	NA	CNCJ_2_J	CNCJ	Congjiangxiang pig
SWC	NA	CNCJ_3_J	CNCJ	Congjiangxiang pig
SWC	NA	CNCJ_4_J	CNCJ	Congjiangxiang pig
SWC	NA	CNCJ_5_J	CNCJ	Congjiangxiang pig
SWC	NA	CNCJ_6_J	CNCJ	Congjiangxiang pig
SWC	NA	CNCJ_7_J	CNCJ	Congjiangxiang pig
SWC	NA	CNCJ_8_J	CNCJ	Congjiangxiang pig
SWC	NA	CNCJ_9_J	CNCJ	Congjiangxiang pig
SWC	NA	CNGU_1_W	CNGU	Guanling pig
SWC	NA	CNGU_10_W	CNGU	Guanling pig
SWC	NA	CNGU_11_W	CNGU	Guanling pig
SWC	NA	CNGU_12_W	CNGU	Guanling pig
SWC	NA	CNGU_13_W	CNGU	Guanling pig
SWC	NA	CNGU_14_W	CNGU	Guanling pig
SWC	NA	CNGU_15_W	CNGU	Guanling pig
SWC	NA	CNGU_16_W	CNGU	Guanling pig
SWC	NA	CNGU_17_W	CNGU	Guanling pig
SWC	NA	CNGU_18_W	CNGU	Guanling pig
SWC	NA	CNGU_2_W	CNGU	Guanling pig
SWC	NA	CNGU_3_W	CNGU	Guanling pig
SWC	NA	CNGU_4_W	CNGU	Guanling pig
SWC	NA	CNGU_5_W	CNGU	Guanling pig
SWC	NA	CNGU_6_W	CNGU	Guanling pig
SWC	NA	CNGU_7_W	CNGU	Guanling pig
SWC	NA	CNGU_8_W	CNGU	Guanling pig
SWC	NA	CNGU_9_W	CNGU	Guanling pig
SWC	NA	CNXI_1_W	CNXI	Xiang pig
SWC	NA	CNXI_10_W	CNXI	Xiang pig
SWC	NA	CNXI_11_W	CNXI	Xiang pig
SWC	NA	CNXI_12_W	CNXI	Xiang pig
SWC	NA	CNXI_13_W	CNXI	Xiang pig
SWC	NA	CNXI_2_W	CNXI	Xiang pig
SWC	NA	CNXI_3_W	CNXI	Xiang pig
SWC	NA	CNXI_4_W	CNXI	Xiang pig
SWC	NA	CNXI_5_W	CNXI	Xiang pig
SWC	NA	CNXI_6_W	CNXI	Xiang pig
SWC	NA	CNXI_7_W	CNXI	Xiang pig
SWC	NA	CNXI_8_W	CNXI	Xiang pig
SWC	NA	CNXI_9_W	CNXI	Xiang pig
SC	NA	CNDS_1_J	CNDS	Dongshan pig
SC	NA	CNDS_10_J	CNDS	Dongshan pig
SC	NA	CNDS_11_J	CNDS	Dongshan pig
SC	NA	CNDS_12_J	CNDS	Dongshan pig
SC	NA	CNDS_13_J	CNDS	Dongshan pig
SC	NA	CNDS_14_J	CNDS	Dongshan pig
SC	NA	CNDS_15_J	CNDS	Dongshan pig
SC	NA	CNDS_2_J	CNDS	Dongshan pig
SC	NA	CNDS_3_J	CNDS	Dongshan pig
SC	NA	CNDS_4_J	CNDS	Dongshan pig
SC	NA	CNDS_5_J	CNDS	Dongshan pig
SC	NA	CNDS_6_J	CNDS	Dongshan pig
SC	NA	CNDS_7_J	CNDS	Dongshan pig
SC	NA	CNDS_8_J	CNDS	Dongshan pig
SC	NA	CNDS_9_J	CNDS	Dongshan pig
SWC	NA	CNKL_1_J	CNKL	Kele pig
SWC	NA	CNKL_10_J	CNKL	Kele pig
SWC	NA	CNKL_2_J	CNKL	Kele pig
SWC	NA	CNKL_3_J	CNKL	Kele pig
SWC	NA	CNKL_4_J	CNKL	Kele pig
SWC	NA	CNKL_5_J	CNKL	Kele pig
SWC	NA	CNKL_6_J	CNKL	Kele pig
SWC	NA	CNKL_7_J	CNKL	Kele pig
SWC	NA	CNKL_8_J	CNKL	Kele pig
SWC	NA	CNKL_9_J	CNKL	Kele pig
CC	CR	CNLA_1_J	CNLA	Leanhua pig
CC	CR	CNLA_10_J	CNLA	Leanhua pig
CC	CR	CNLA_11_J	CNLA	Leanhua pig
CC	CR	CNLA_12_J	CNLA	Leanhua pig
CC	CR	CNLA_13_J	CNLA	Leanhua pig
CC	CR	CNLA_14_J	CNLA	Leanhua pig
CC	CR	CNLA_15_J	CNLA	Leanhua pig
CC	CR	CNLA_16_J	CNLA	Leanhua pig
CC	CR	CNLA_17_J	CNLA	Leanhua pig
CC	CR	CNLA_2_J	CNLA	Leanhua pig
CC	CR	CNLA_3_J	CNLA	Leanhua pig
CC	CR	CNLA_4_J	CNLA	Leanhua pig
CC	CR	CNLA_5_J	CNLA	Leanhua pig
CC	CR	CNLA_6_J	CNLA	Leanhua pig
CC	CR	CNLA_7_J	CNLA	Leanhua pig
CC	CR	CNLA_8_J	CNLA	Leanhua pig
CC	CR	CNLA_9_J	CNLA	Leanhua pig
PC	NA	CNDQ_1_J	CNDQ	Diqing Tibetan pig
PC	NA	CNDQ_10_J	CNDQ	Diqing Tibetan pig
PC	NA	CNDQ_11_J	CNDQ	Diqing Tibetan pig
PC	NA	CNDQ_12_J	CNDQ	Diqing Tibetan pig
PC	NA	CNDQ_13_J	CNDQ	Diqing Tibetan pig
PC	NA	CNDQ_14_J	CNDQ	Diqing Tibetan pig
PC	NA	CNDQ_15_J	CNDQ	Diqing Tibetan pig
PC	NA	CNDQ_16_J	CNDQ	Diqing Tibetan pig
PC	NA	CNDQ_17_J	CNDQ	Diqing Tibetan pig
PC	NA	CNDQ_18_J	CNDQ	Diqing Tibetan pig
PC	NA	CNDQ_19_J	CNDQ	Diqing Tibetan pig
PC	NA	CNDQ_2_J	CNDQ	Diqing Tibetan pig
PC	NA	CNDQ_3_J	CNDQ	Diqing Tibetan pig
PC	NA	CNDQ_4_J	CNDQ	Diqing Tibetan pig
PC	NA	CNDQ_5_J	CNDQ	Diqing Tibetan pig
PC	NA	CNDQ_6_J	CNDQ	Diqing Tibetan pig
PC	NA	CNDQ_7_J	CNDQ	Diqing Tibetan pig
PC	NA	CNDQ_8_J	CNDQ	Diqing Tibetan pig
PC	NA	CNDQ_9_J	CNDQ	Diqing Tibetan pig
CC	CR	CNSZ_1_J	CNSZ	Shaziling pig
CC	CR	CNSZ_10_J	CNSZ	Shaziling pig
CC	CR	CNSZ_11_J	CNSZ	Shaziling pig
CC	CR	CNSZ_2_J	CNSZ	Shaziling pig
CC	CR	CNSZ_3_J	CNSZ	Shaziling pig
CC	CR	CNSZ_4_J	CNSZ	Shaziling pig
CC	CR	CNSZ_5_J	CNSZ	Shaziling pig
CC	CR	CNSZ_6_J	CNSZ	Shaziling pig
CC	CR	CNSZ_7_J	CNSZ	Shaziling pig
CC	CR	CNSZ_8_J	CNSZ	Shaziling pig
CC	CR	CNSZ_9_J	CNSZ	Shaziling pig
CC	CR	CNGX_1_J	CNGX	Ganxiliangtouwu pig
CC	CR	CNGX_10_J	CNGX	Ganxiliangtouwu pig
CC	CR	CNGX_11_J	CNGX	Ganxiliangtouwu pig
CC	CR	CNGX_12_J	CNGX	Ganxiliangtouwu pig
CC	CR	CNGX_13_J	CNGX	Ganxiliangtouwu pig
CC	CR	CNGX_2_J	CNGX	Ganxiliangtouwu pig
CC	CR	CNGX_3_J	CNGX	Ganxiliangtouwu pig
CC	CR	CNGX_4_J	CNGX	Ganxiliangtouwu pig
CC	CR	CNGX_5_J	CNGX	Ganxiliangtouwu pig
CC	CR	CNGX_6_J	CNGX	Ganxiliangtouwu pig
CC	CR	CNGX_7_J	CNGX	Ganxiliangtouwu pig
CC	CR	CNGX_8_J	CNGX	Ganxiliangtouwu pig
CC	CR	CNGX_9_J	CNGX	Ganxiliangtouwu pig
CC	CR	CNWB3_1_J	CNWB3	Nanchang Wild Boar pig
CC	CR	CNWB3_10_J	CNWB3	Nanchang Wild Boar pig
CC	CR	CNWB3_11_J	CNWB3	Nanchang Wild Boar pig
CC	CR	CNWB3_12_J	CNWB3	Nanchang Wild Boar pig
CC	CR	CNWB3_13_J	CNWB3	Nanchang Wild Boar pig
CC	CR	CNWB3_14_J	CNWB3	Nanchang Wild Boar pig
CC	CR	CNWB3_15_J	CNWB3	Nanchang Wild Boar pig
CC	CR	CNWB3_2_J	CNWB3	Nanchang Wild Boar pig
CC	CR	CNWB3_3_J	CNWB3	Nanchang Wild Boar pig
CC	CR	CNWB3_4_J	CNWB3	Nanchang Wild Boar pig
CC	CR	CNWB3_5_J	CNWB3	Nanchang Wild Boar pig
CC	CR	CNWB3_6_J	CNWB3	Nanchang Wild Boar pig
CC	CR	CNWB3_7_J	CNWB3	Nanchang Wild Boar pig
CC	CR	CNWB3_8_J	CNWB3	Nanchang Wild Boar pig
CC	CR	CNWB3_9_J	CNWB3	Nanchang Wild Boar pig
CC	CR	CNLP_1_W	CNLP	Leping Spotted pig
CC	CR	CNLP_10_W	CNLP	Leping Spotted pig
CC	CR	CNLP_11_W	CNLP	Leping Spotted pig
CC	CR	CNLP_12_W	CNLP	Leping Spotted pig
CC	CR	CNLP_13_W	CNLP	Leping Spotted pig
CC	CR	CNLP_14_W	CNLP	Leping Spotted pig
CC	CR	CNLP_15_W	CNLP	Leping Spotted pig
CC	CR	CNLP_16_W	CNLP	Leping Spotted pig
CC	CR	CNLP_17_W	CNLP	Leping Spotted pig
CC	CR	CNLP_18_W	CNLP	Leping Spotted pig
CC	CR	CNLP_19_W	CNLP	Leping Spotted pig
CC	CR	CNLP_2_W	CNLP	Leping Spotted pig
CC	CR	CNLP_20_W	CNLP	Leping Spotted pig
CC	CR	CNLP_3_W	CNLP	Leping Spotted pig
CC	CR	CNLP_4_W	CNLP	Leping Spotted pig
CC	CR	CNLP_5_W	CNLP	Leping Spotted pig
CC	CR	CNLP_6_W	CNLP	Leping Spotted pig
CC	CR	CNLP_7_W	CNLP	Leping Spotted pig
CC	CR	CNLP_8_W	CNLP	Leping Spotted pig
CC	CR	CNLP_9_W	CNLP	Leping Spotted pig
CC	CR	CNJH_10_J	CNJH	Jinhua pig
CC	CR	CNJH_11_J	CNJH	Jinhua pig
CC	CR	CNJH_12_J	CNJH	Jinhua pig
CC	CR	CNJH_14_W	CNJH	Jinhua pig
CC	CR	CNJH_15_W	CNJH	Jinhua pig
CC	CR	CNJH_16_W	CNJH	Jinhua pig
CC	CR	CNJH_18_W	CNJH	Jinhua pig
CC	CR	CNJH_19_W	CNJH	Jinhua pig
CC	CR	CNJH_20_W	CNJH	Jinhua pig
CC	CR	CNJH_21_W	CNJH	Jinhua pig
CC	CR	CNJH_22_W	CNJH	Jinhua pig
CC	CR	CNJH_23_W	CNJH	Jinhua pig
CC	CR	CNJH_25_W	CNJH	Jinhua pig
CC	CR	CNJH_26_W	CNJH	Jinhua pig
CC	CR	CNJH_27_W	CNJH	Jinhua pig
CC	CR	CNJH_28_W	CNJH	Jinhua pig
CC	CR	CNJH_29_W	CNJH	Jinhua pig
CC	CR	CNJH_30_W	CNJH	Jinhua pig
CC	CR	CNJH_8_J	CNJH	Jinhua pig
CC	CR	CNJH_9_J	CNJH	Jinhua pig
PC	NA	CNML_1_J	CNML	Milin Tibetan pig
PC	NA	CNML_10_J	CNML	Milin Tibetan pig
PC	NA	CNML_11_J	CNML	Milin Tibetan pig
PC	NA	CNML_12_J	CNML	Milin Tibetan pig
PC	NA	CNML_13_J	CNML	Milin Tibetan pig
PC	NA	CNML_14_J	CNML	Milin Tibetan pig
PC	NA	CNML_15_J	CNML	Milin Tibetan pig
PC	NA	CNML_16_J	CNML	Milin Tibetan pig
PC	NA	CNML_2_J	CNML	Milin Tibetan pig
PC	NA	CNML_3_J	CNML	Milin Tibetan pig
PC	NA	CNML_4_J	CNML	Milin Tibetan pig
PC	NA	CNML_5_J	CNML	Milin Tibetan pig
PC	NA	CNML_6_J	CNML	Milin Tibetan pig
PC	NA	CNML_7_J	CNML	Milin Tibetan pig
PC	NA	CNML_8_J	CNML	Milin Tibetan pig
PC	NA	CNML_9_J	CNML	Milin Tibetan pig
CC	CR	CNTC_1_J	CNTC	Tongcheng pig
CC	CR	CNTC_10_J	CNTC	Tongcheng pig
CC	CR	CNTC_11_J	CNTC	Tongcheng pig
CC	CR	CNTC_12_J	CNTC	Tongcheng pig
CC	CR	CNTC_13_J	CNTC	Tongcheng pig
CC	CR	CNTC_14_J	CNTC	Tongcheng pig
CC	CR	CNTC_15_J	CNTC	Tongcheng pig
CC	CR	CNTC_16_J	CNTC	Tongcheng pig
CC	CR	CNTC_2_J	CNTC	Tongcheng pig
CC	CR	CNTC_3_J	CNTC	Tongcheng pig
CC	CR	CNTC_4_J	CNTC	Tongcheng pig
CC	CR	CNTC_5_J	CNTC	Tongcheng pig
CC	CR	CNTC_6_J	CNTC	Tongcheng pig
CC	CR	CNTC_7_J	CNTC	Tongcheng pig
CC	CR	CNTC_8_J	CNTC	Tongcheng pig
CC	CR	CNTC_9_J	CNTC	Tongcheng pig
SWC	NA	CNRC_14_J	CNRC	Rongchang pig
SWC	NA	CNRC_17_J	CNRC	Rongchang pig
SWC	NA	CNRC_18_J	CNRC	Rongchang pig
SWC	NA	CNRC_19_W	CNRC	Rongchang pig
SWC	NA	CNRC_20_W	CNRC	Rongchang pig
SWC	NA	CNRC_21_W	CNRC	Rongchang pig
SWC	NA	CNRC_22_W	CNRC	Rongchang pig
SWC	NA	CNRC_23_W	CNRC	Rongchang pig
SWC	NA	CNRC_24_W	CNRC	Rongchang pig
SWC	NA	CNRC_25_W	CNRC	Rongchang pig
SWC	NA	CNRC_26_W	CNRC	Rongchang pig
SWC	NA	CNRC_27_W	CNRC	Rongchang pig
SWC	NA	CNRC_28_W	CNRC	Rongchang pig
SWC	NA	CNRC_29_W	CNRC	Rongchang pig
SWC	NA	CNRC_30_W	CNRC	Rongchang pig
SWC	NA	CNRC_32_W	CNRC	Rongchang pig
SWC	NA	CNRC_33_W	CNRC	Rongchang pig
SWC	NA	CNRC_34_W	CNRC	Rongchang pig
SWC	NA	CNRC_35_W	CNRC	Rongchang pig
SWC	NA	CNRC_36_W	CNRC	Rongchang pig
SWC	NA	CNNJ_1_J	CNNJ	Neijiang pig
SWC	NA	CNNJ_10_J	CNNJ	Neijiang pig
SWC	NA	CNNJ_11_J	CNNJ	Neijiang pig
SWC	NA	CNNJ_12_J	CNNJ	Neijiang pig
SWC	NA	CNNJ_13_J	CNNJ	Neijiang pig
SWC	NA	CNNJ_14_J	CNNJ	Neijiang pig
SWC	NA	CNNJ_15_J	CNNJ	Neijiang pig
SWC	NA	CNNJ_16_J	CNNJ	Neijiang pig
SWC	NA	CNNJ_2_J	CNNJ	Neijiang pig
SWC	NA	CNNJ_3_J	CNNJ	Neijiang pig
SWC	NA	CNNJ_4_J	CNNJ	Neijiang pig
SWC	NA	CNNJ_5_J	CNNJ	Neijiang pig
SWC	NA	CNNJ_6_J	CNNJ	Neijiang pig
SWC	NA	CNNJ_7_J	CNNJ	Neijiang pig
SWC	NA	CNNJ_8_J	CNNJ	Neijiang pig
SWC	NA	CNNJ_9_J	CNNJ	Neijiang pig
CC	CR	CNWN_1_W	CNWN	Wannan Spotted pig
CC	CR	CNWN_10_W	CNWN	Wannan Spotted pig
CC	CR	CNWN_11_W	CNWN	Wannan Spotted pig
CC	CR	CNWN_12_W	CNWN	Wannan Spotted pig
CC	CR	CNWN_13_W	CNWN	Wannan Spotted pig
CC	CR	CNWN_14_W	CNWN	Wannan Spotted pig
CC	CR	CNWN_15_W	CNWN	Wannan Spotted pig
CC	CR	CNWN_16_W	CNWN	Wannan Spotted pig
CC	CR	CNWN_17_W	CNWN	Wannan Spotted pig
CC	CR	CNWN_18_W	CNWN	Wannan Spotted pig
CC	CR	CNWN_2_W	CNWN	Wannan Spotted pig
CC	CR	CNWN_3_W	CNWN	Wannan Spotted pig
CC	CR	CNWN_4_W	CNWN	Wannan Spotted pig
CC	CR	CNWN_5_W	CNWN	Wannan Spotted pig
CC	CR	CNWN_6_W	CNWN	Wannan Spotted pig
CC	CR	CNWN_7_W	CNWN	Wannan Spotted pig
CC	CR	CNWN_8_W	CNWN	Wannan Spotted pig
CC	CR	CNWN_9_W	CNWN	Wannan Spotted pig
PC	NA	CNLZ_1_J	CNLZ	Litang Tibetan pig
PC	NA	CNLZ_10_J	CNLZ	Litang Tibetan pig
PC	NA	CNLZ_11_J	CNLZ	Litang Tibetan pig
PC	NA	CNLZ_12_J	CNLZ	Litang Tibetan pig
PC	NA	CNLZ_13_J	CNLZ	Litang Tibetan pig
PC	NA	CNLZ_14_J	CNLZ	Litang Tibetan pig
PC	NA	CNLZ_15_J	CNLZ	Litang Tibetan pig
PC	NA	CNLZ_16_J	CNLZ	Litang Tibetan pig
PC	NA	CNLZ_2_J	CNLZ	Litang Tibetan pig
PC	NA	CNLZ_3_J	CNLZ	Litang Tibetan pig
PC	NA	CNLZ_4_J	CNLZ	Litang Tibetan pig
PC	NA	CNLZ_5_J	CNLZ	Litang Tibetan pig
PC	NA	CNLZ_6_J	CNLZ	Litang Tibetan pig
PC	NA	CNLZ_7_J	CNLZ	Litang Tibetan pig
PC	NA	CNLZ_8_J	CNLZ	Litang Tibetan pig
PC	NA	CNLZ_9_J	CNLZ	Litang Tibetan pig
PC	NA	CNXZ_1_J	CNXZ	Gongbujiangda Tibetan pig
PC	NA	CNXZ_12_J	CNXZ	Gongbujiangda Tibetan pig
PC	NA	CNXZ_13_J	CNXZ	Gongbujiangda Tibetan pig
PC	NA	CNXZ_14_J	CNXZ	Gongbujiangda Tibetan pig
PC	NA	CNXZ_17_J	CNXZ	Gongbujiangda Tibetan pig
PC	NA	CNXZ_18_J	CNXZ	Gongbujiangda Tibetan pig
PC	NA	CNXZ_2_J	CNXZ	Gongbujiangda Tibetan pig
PC	NA	CNXZ_21_J	CNXZ	Gongbujiangda Tibetan pig
PC	NA	CNXZ_22_J	CNXZ	Gongbujiangda Tibetan pig
PC	NA	CNXZ_23_J	CNXZ	Gongbujiangda Tibetan pig
PC	NA	CNXZ_24_J	CNXZ	Gongbujiangda Tibetan pig
PC	NA	CNXZ_25_J	CNXZ	Gongbujiangda Tibetan pig
PC	NA	CNXZ_28_J	CNXZ	Gongbujiangda Tibetan pig
PC	NA	CNXZ_29_J	CNXZ	Gongbujiangda Tibetan pig
PC	NA	CNXZ_3_J	CNXZ	Gongbujiangda Tibetan pig
PC	NA	CNXZ_4_J	CNXZ	Gongbujiangda Tibetan pig
PC	NA	CNXZ_5_J	CNXZ	Gongbujiangda Tibetan pig
PC	NA	CNXZ_6_J	CNXZ	Gongbujiangda Tibetan pig
PC	NA	CNXZ_7_J	CNXZ	Gongbujiangda Tibetan pig
PC	NA	CNXZ_8_J	CNXZ	Gongbujiangda Tibetan pig
JDC	CR	CNST_1_J	CNST	Sutai pig
JDC	CR	CNST_10_J	CNST	Sutai pig
JDC	CR	CNST_11_J	CNST	Sutai pig
JDC	CR	CNST_12_J	CNST	Sutai pig
JDC	CR	CNST_13_J	CNST	Sutai pig
JDC	CR	CNST_14_J	CNST	Sutai pig
JDC	CR	CNST_15_J	CNST	Sutai pig
JDC	CR	CNST_2_J	CNST	Sutai pig
JDC	CR	CNST_3_J	CNST	Sutai pig
JDC	CR	CNST_4_J	CNST	Sutai pig
JDC	CR	CNST_5_J	CNST	Sutai pig
JDC	CR	CNST_6_J	CNST	Sutai pig
JDC	CR	CNST_7_J	CNST	Sutai pig
JDC	CR	CNST_8_J	CNST	Sutai pig
JDC	CR	CNST_9_J	CNST	Sutai pig
JDC	CR	CNMS_10_W	CNMS	Meishan pig
JDC	CR	CNMS_11_W	CNMS	Meishan pig
JDC	CR	CNMS_12_W	CNMS	Meishan pig
JDC	CR	CNMS_13_W	CNMS	Meishan pig
JDC	CR	CNMS_15_W	CNMS	Meishan pig
JDC	CR	CNMS_16_W	CNMS	Meishan pig
JDC	CR	CNMS_17_W	CNMS	Meishan pig
JDC	CR	CNMS_18_W	CNMS	Meishan pig
JDC	CR	CNMS_19_W	CNMS	Meishan pig
JDC	CR	CNMS_20_W	CNMS	Meishan pig
JDC	CR	CNMS_21_W	CNMS	Meishan pig
JDC	CR	CNMS_25_W	CNMS	Meishan pig
JDC	CR	CNMS_31_W	CNMS	Meishan pig
JDC	CR	CNMS_33_W	CNMS	Meishan pig
JDC	CR	CNMS_34_W	CNMS	Meishan pig
JDC	CR	CNMS_37_W	CNMS	Meishan pig
JDC	CR	CNMS_6_W	CNMS	Meishan pig
JDC	CR	CNMS_7_W	CNMS	Meishan pig
JDC	CR	CNMS_8_W	CNMS	Meishan pig
JDC	CR	CNMS_9_W	CNMS	Meishan pig
JDC	CR	CNEH_1_J	CNEH	Erhualian pig
JDC	CR	CNEH_10_J	CNEH	Erhualian pig
JDC	CR	CNEH_11_J	CNEH	Erhualian pig
JDC	CR	CNEH_12_J	CNEH	Erhualian pig
JDC	CR	CNEH_13_J	CNEH	Erhualian pig
JDC	CR	CNEH_14_J	CNEH	Erhualian pig
JDC	CR	CNEH_15_J	CNEH	Erhualian pig
JDC	CR	CNEH_16_J	CNEH	Erhualian pig
JDC	CR	CNEH_2_J	CNEH	Erhualian pig
JDC	CR	CNEH_21_J	CNEH	Erhualian pig
JDC	CR	CNEH_26_J	CNEH	Erhualian pig
JDC	CR	CNEH_27_J	CNEH	Erhualian pig
JDC	CR	CNEH_28_J	CNEH	Erhualian pig
JDC	CR	CNEH_3_J	CNEH	Erhualian pig
JDC	CR	CNEH_4_J	CNEH	Erhualian pig
JDC	CR	CNEH_5_J	CNEH	Erhualian pig
JDC	CR	CNEH_6_J	CNEH	Erhualian pig
JDC	CR	CNEH_7_J	CNEH	Erhualian pig
JDC	CR	CNEH_8_J	CNEH	Erhualian pig
JDC	CR	CNEH_9_J	CNEH	Erhualian pig
JDC	CR	CNJQ_1_W	CNJQ	Jiangquhai pig
JDC	CR	CNJQ_10_W	CNJQ	Jiangquhai pig
JDC	CR	CNJQ_11_W	CNJQ	Jiangquhai pig
JDC	CR	CNJQ_2_W	CNJQ	Jiangquhai pig
JDC	CR	CNJQ_3_W	CNJQ	Jiangquhai pig
JDC	CR	CNJQ_4_W	CNJQ	Jiangquhai pig
JDC	CR	CNJQ_5_W	CNJQ	Jiangquhai pig
JDC	CR	CNJQ_6_W	CNJQ	Jiangquhai pig
JDC	CR	CNJQ_7_W	CNJQ	Jiangquhai pig
JDC	CR	CNJQ_8_W	CNJQ	Jiangquhai pig
JDC	CR	CNJQ_9_W	CNJQ	Jiangquhai pig
PC	NR	CNZA_1_W	CNZA	Tibetan pig
PC	NR	CNZA_10_W	CNZA	Tibetan pig
PC	NR	CNZA_11_W	CNZA	Tibetan pig
PC	NR	CNZA_12_W	CNZA	Tibetan pig
PC	NR	CNZA_13_W	CNZA	Tibetan pig
PC	NR	CNZA_14_W	CNZA	Tibetan pig
PC	NR	CNZA_15_W	CNZA	Tibetan pig
PC	NR	CNZA_16_W	CNZA	Tibetan pig
PC	NR	CNZA_17_W	CNZA	Tibetan pig
PC	NR	CNZA_18_W	CNZA	Tibetan pig
PC	NR	CNZA_19_W	CNZA	Tibetan pig
PC	NR	CNZA_2_W	CNZA	Tibetan pig
PC	NR	CNZA_3_W	CNZA	Tibetan pig
PC	NR	CNZA_4_W	CNZA	Tibetan pig
PC	NR	CNZA_5_W	CNZA	Tibetan pig
PC	NR	CNZA_6_W	CNZA	Tibetan pig
PC	NR	CNZA_7_W	CNZA	Tibetan pig
PC	NR	CNZA_8_W	CNZA	Tibetan pig
PC	NR	CNZA_9_W	CNZA	Tibetan pig
PC	NR	CNGS_1_J	CNGS	Gansu Tibetan pig
PC	NR	CNGS_10_J	CNGS	Gansu Tibetan pig
PC	NR	CNGS_11_J	CNGS	Gansu Tibetan pig
PC	NR	CNGS_12_J	CNGS	Gansu Tibetan pig
PC	NR	CNGS_13_J	CNGS	Gansu Tibetan pig
PC	NR	CNGS_14_J	CNGS	Gansu Tibetan pig
PC	NR	CNGS_15_J	CNGS	Gansu Tibetan pig
PC	NR	CNGS_16_J	CNGS	Gansu Tibetan pig
PC	NR	CNGS_17_J	CNGS	Gansu Tibetan pig
PC	NR	CNGS_18_J	CNGS	Gansu Tibetan pig
PC	NR	CNGS_19_J	CNGS	Gansu Tibetan pig
PC	NR	CNGS_2_J	CNGS	Gansu Tibetan pig
PC	NR	CNGS_20_J	CNGS	Gansu Tibetan pig
PC	NR	CNGS_21_J	CNGS	Gansu Tibetan pig
PC	NR	CNGS_3_J	CNGS	Gansu Tibetan pig
PC	NR	CNGS_5_J	CNGS	Gansu Tibetan pig
PC	NR	CNGS_6_J	CNGS	Gansu Tibetan pig
PC	NR	CNGS_7_J	CNGS	Gansu Tibetan pig
PC	NR	CNGS_8_J	CNGS	Gansu Tibetan pig
PC	NR	CNGS_9_J	CNGS	Gansu Tibetan pig
NC	NR	CNBM_1_J	CNBM	Bamei pig
NC	NR	CNBM_10_J	CNBM	Bamei pig
NC	NR	CNBM_11_J	CNBM	Bamei pig
NC	NR	CNBM_12_J	CNBM	Bamei pig
NC	NR	CNBM_13_J	CNBM	Bamei pig
NC	NR	CNBM_14_J	CNBM	Bamei pig
NC	NR	CNBM_15_J	CNBM	Bamei pig
NC	NR	CNBM_16_J	CNBM	Bamei pig
NC	NR	CNBM_2_J	CNBM	Bamei pig
NC	NR	CNBM_3_J	CNBM	Bamei pig
NC	NR	CNBM_4_J	CNBM	Bamei pig
NC	NR	CNBM_5_J	CNBM	Bamei pig
NC	NR	CNBM_6_J	CNBM	Bamei pig
NC	NR	CNBM_7_J	CNBM	Bamei pig
NC	NR	CNBM_8_J	CNBM	Bamei pig
NC	NR	CNBM_9_J	CNBM	Bamei pig
NC	NR	CNLH_1_J	CNLH	Laiwuhei pig
NC	NR	CNLH_10_J	CNLH	Laiwuhei pig
NC	NR	CNLH_11_J	CNLH	Laiwuhei pig
NC	NR	CNLH_12_J	CNLH	Laiwuhei pig
NC	NR	CNLH_13_J	CNLH	Laiwuhei pig
NC	NR	CNLH_14_J	CNLH	Laiwuhei pig
NC	NR	CNLH_15_J	CNLH	Laiwuhei pig
NC	NR	CNLH_16_J	CNLH	Laiwuhei pig
NC	NR	CNLH_17_J	CNLH	Laiwuhei pig
NC	NR	CNLH_18_J	CNLH	Laiwuhei pig
NC	NR	CNLH_2_J	CNLH	Laiwuhei pig
NC	NR	CNLH_3_J	CNLH	Laiwuhei pig
NC	NR	CNLH_4_J	CNLH	Laiwuhei pig
NC	NR	CNLH_5_J	CNLH	Laiwuhei pig
NC	NR	CNLH_6_J	CNLH	Laiwuhei pig
NC	NR	CNLH_7_J	CNLH	Laiwuhei pig
NC	NR	CNLH_8_J	CNLH	Laiwuhei pig
NC	NR	CNLH_9_J	CNLH	Laiwuhei pig
NC	NR	CNLC_1_J	CNLC	Lichahei pig
NC	NR	CNLC_10_J	CNLC	Lichahei pig
NC	NR	CNLC_11_J	CNLC	Lichahei pig
NC	NR	CNLC_12_J	CNLC	Lichahei pig
NC	NR	CNLC_13_J	CNLC	Lichahei pig
NC	NR	CNLC_14_J	CNLC	Lichahei pig
NC	NR	CNLC_2_J	CNLC	Lichahei pig
NC	NR	CNLC_3_J	CNLC	Lichahei pig
NC	NR	CNLC_4_J	CNLC	Lichahei pig
NC	NR	CNLC_5_J	CNLC	Lichahei pig
NC	NR	CNLC_6_J	CNLC	Lichahei pig
NC	NR	CNLC_7_J	CNLC	Lichahei pig
NC	NR	CNLC_8_J	CNLC	Lichahei pig
NC	NR	CNLC_9_J	CNLC	Lichahei pig
NC	NR	CNHT_1_J	CNHT	Hetaodaer pig
NC	NR	CNHT_10_J	CNHT	Hetaodaer pig
NC	NR	CNHT_11_J	CNHT	Hetaodaer pig
NC	NR	CNHT_12_J	CNHT	Hetaodaer pig
NC	NR	CNHT_13_J	CNHT	Hetaodaer pig
NC	NR	CNHT_14_J	CNHT	Hetaodaer pig
NC	NR	CNHT_15_J	CNHT	Hetaodaer pig
NC	NR	CNHT_16_J	CNHT	Hetaodaer pig
NC	NR	CNHT_2_J	CNHT	Hetaodaer pig
NC	NR	CNHT_3_J	CNHT	Hetaodaer pig
NC	NR	CNHT_4_J	CNHT	Hetaodaer pig
NC	NR	CNHT_5_J	CNHT	Hetaodaer pig
NC	NR	CNHT_6_J	CNHT	Hetaodaer pig
NC	NR	CNHT_7_J	CNHT	Hetaodaer pig
NC	NR	CNHT_8_J	CNHT	Hetaodaer pig
NC	NR	CNHT_9_J	CNHT	Hetaodaer pig
NC	NR	CNMZ_1_J	CNMZ	Min pig
NC	NR	CNMZ_10_J	CNMZ	Min pig
NC	NR	CNMZ_11_J	CNMZ	Min pig
NC	NR	CNMZ_12_J	CNMZ	Min pig
NC	NR	CNMZ_13_J	CNMZ	Min pig
NC	NR	CNMZ_14_J	CNMZ	Min pig
NC	NR	CNMZ_15_J	CNMZ	Min pig
NC	NR	CNMZ_16_J	CNMZ	Min pig
NC	NR	CNMZ_17_J	CNMZ	Min pig
NC	NR	CNMZ_18_J	CNMZ	Min pig
NC	NR	CNMZ_19_J	CNMZ	Min pig
NC	NR	CNMZ_2_J	CNMZ	Min pig
NC	NR	CNMZ_20_J	CNMZ	Min pig
NC	NR	CNMZ_3_J	CNMZ	Min pig
NC	NR	CNMZ_4_J	CNMZ	Min pig
NC	NR	CNMZ_5_J	CNMZ	Min pig
NC	NR	CNMZ_6_J	CNMZ	Min pig
NC	NR	CNMZ_7_J	CNMZ	Min pig
NC	NR	CNMZ_8_J	CNMZ	Min pig
NC	NR	CNMZ_9_J	CNMZ	Min pig
